# Supplementary material for: Harmonisation of variables names prior to conducting statistical analyses with multiple datasets: an automated approach
Source: BMC Med Inform Decis Mak. 2011 May 19;11:33. doi: 10.1186/1472-6947-11-33 (PMC3123542; doi:10.1186/1472-6947-11-33)
Supplement: Additional file 1 — contains the directory and sub-directories structure needed to run the code. This structure should not be changed to ensure the proper running of the programmes. The files in the sub-directories are: • two Stata sample datasets: Dataset_sample1.dta and Dataset_sample2.dta; • Ado Stata files: fFind.ado, fNormTxt.ado and fToMatrix.ado. • Do Stata files: 1_Search_Variables.do (the main programme), 1_Sub0_Datasetsvars.do, 1_Sub0_Thesaurus, 2_Rename.do and _Start.do (the do file which sets up Stata parameters and triggers the programme). • Stata dataset containing the names of datasets and variables: _Structure.dta. • Stata dataset containing alternative names in the searches: _Thesaurus.dta. • Stata dataset containing the exceptions used in search A: _Exceptions.dta. [file 1472-6947-11-33-S1.ZIP]

Archive with 25 entries (21 files):
- Ado/
- Ado/fFind.ado
- Ado/fNormTxt.ado
- Ado/fToMatrix.ado
- Code/
- Code/1Sub0_Datasetsvars.do
- Code/1Sub0_Thesaurus.do
- Code/1_Search_variables.do
- Code/2_Rename.do
- Code/Replace.do
- Logs/
- Logs/LogSearch.txt
- Logs/LogSearch_CHOICE01.txt
- Logs/LogSearch_CHOICE_N.txt
- Logs/LogSearch_NoAction.txt
- Logs/_LogError.txt
- Logs/_LogMain.txt
- Logs/_LogOutputs.txt
- Start.do
- _Data/
- _Data/example-dhs_99-ch.dta
- _Data/example-mics_2-ch.dta
- _Structure.dta
- _Thesaurus.dta
- _VarsExceptions.dta
