# Supplementary material for: Harmonisation of variables names prior to conducting statistical analyses with multiple datasets: an automated approach
Source: BMC Med Inform Decis Mak. 2011 May 19;11:33. doi: 10.1186/1472-6947-11-33 (PMC3123542; doi:10.1186/1472-6947-11-33)
Supplement: Additional file 1 — contains the directory and sub-directories structure needed to run the code. This structure should not be changed to ensure the proper running of the programmes. The files in the sub-directories are: • two Stata sample datasets: Dataset_sample1.dta and Dataset_sample2.dta; • Ado Stata files: fFind.ado, fNormTxt.ado and fToMatrix.ado. • Do Stata files: 1_Search_Variables.do (the main programme), 1_Sub0_Datasetsvars.do, 1_Sub0_Thesaurus, 2_Rename.do and _Start.do (the do file which sets up Stata parameters and triggers the programme). • Stata dataset containing the names of datasets and variables: _Structure.dta. • Stata dataset containing alternative names in the searches: _Thesaurus.dta. • Stata dataset containing the exceptions used in search A: _Exceptions.dta. [file 1472-6947-11-33-S1.ZIP › Ado/fFind.ado]

program define fFind

args cCondition
local cMarkVar = "_MarkVar_"

capture drop `cMarkVar'
mark `cMarkVar' if `cCondition'

count if `cMarkVar' > 0
local nObs   = r(N)
local nFirst = 0
local nLast  = 0
if `nObs' > 0 {
	markin if `cMarkVar' == 1 // CAREFUL: markin returns in = 1/1 if not found! That's why mark `cMarkVar' is used.
	local nFirst = real(word(subinstr("`in'", "/", " ", .), 2))
	local nLast  = real(word(subinstr("`in'", "/", " ", .), 3))
}

capture matrix drop mFound
matrix mFound = `nFirst' \ `nLast' \ `nObs'
matrix rownames mFound = "First"  "Last" "Total"

capture drop `cMarkVar'

end

// END \\
