# Supplementary material for: Harmonisation of variables names prior to conducting statistical analyses with multiple datasets: an automated approach
Source: BMC Med Inform Decis Mak. 2011 May 19;11:33. doi: 10.1186/1472-6947-11-33 (PMC3123542; doi:10.1186/1472-6947-11-33)
Supplement: Additional file 1 — contains the directory and sub-directories structure needed to run the code. This structure should not be changed to ensure the proper running of the programmes. The files in the sub-directories are: • two Stata sample datasets: Dataset_sample1.dta and Dataset_sample2.dta; • Ado Stata files: fFind.ado, fNormTxt.ado and fToMatrix.ado. • Do Stata files: 1_Search_Variables.do (the main programme), 1_Sub0_Datasetsvars.do, 1_Sub0_Thesaurus, 2_Rename.do and _Start.do (the do file which sets up Stata parameters and triggers the programme). • Stata dataset containing the names of datasets and variables: _Structure.dta. • Stata dataset containing alternative names in the searches: _Thesaurus.dta. • Stata dataset containing the exceptions used in search A: _Exceptions.dta. [file 1472-6947-11-33-S1.ZIP › Ado/fNormTxt.ado]

program define fNormTxt, rclass

args c

// DEALING WITH DOUBLE QUOTES
	local n = strpos(`"`c'"',`"""') // replaces double quotes.
	while `n' > 0 {
		if `n' == 1 {
			local c = substr(`"`c'"', 2, length(`"`c'"') - 1)
		}
		local c = substr(`"`c'"', 1, `n' - 1) + "_" + substr(`"`c'"', `n' + 1, length(`"`c'"'))
		local n = strpos(`"`c'"',`"""') 
	}
local c = lower("`c'")

// DEALING WITH DIGITS:
	local n = 2 // Puts a space at the before and after a number (e.g. Abc123def -> Abc 123 def).
	local nLength = length("`c'")
	while `n' <= length("`c'") {
		local nPrev = `n' - 1
		if !missing(real(substr("`c'", `n', 1))) & missing(real(substr("`c'", `nPrev', 1))) | /// 
		    missing(real(substr("`c'", `n', 1))) & !missing(real(substr("`c'", `nPrev', 1))){
			local c = substr("`c'", 1, `nPrev') + " " + substr("`c'", `n', length("`c'"))
			local n = `n' + 1
		}
		local n = `n' + 1
	}

// SPECIFIC TERMS THAN DO NOT ADD MEANING TO VARIABLES LABELS:
	local c = subinstr("`c'", "received", "",  .)

// SPECIAL CHARACTERS AND OTHER
local c = subinstr("`c'", "-", "_",  .)
local c = subinstr("`c'", " l'", " ", .)
local c = subinstr("`c'", " d'", " ", .)
local c = subinstr("`c'", "'s", "", .)
local c = subinstr("`c'", "´s", "", .)

local c = subinstr("`c'", "`" ,  "",  .)
local c = subinstr("`c'", "'" ,  "",  .)
local c = subinstr("`c'", `"""', "",  .)
local c = subinstr("`c'", ".",  " ", .)
local c = subinstr("`c'", ",",  " ", .)
local c = subinstr("`c'", ":",  " ", .)
local c = subinstr("`c'", ";",  " ", .)
local c = subinstr("`c'", "?",  " ", .)
local c = subinstr("`c'", "/",  " ", .)
local c = subinstr("`c'", "\",  " ", .)

local c = subinstr("`c'", "(",  "", .)
local c = subinstr("`c'", ")",  "", .)
local c = subinstr("`c'", "[",  "", .)
local c = subinstr("`c'", "]",  "", .)


local c = subinstr("`c'", " of ", " ", .)
local c = subinstr("`c'", " du ", " ", .)
local c = subinstr("`c'", " de ", " ", .)

// http://www.asciitable.com/
local c = subinstr("`c'", char(130), "e", .) //'é' which is shown as comma.
local c = subinstr("`c'", char(136), "e", .) //'ê'.
local c = subinstr("`c'", char(164), "e", .) //'ñ'.
local c = subinstr("`c'", "á", "a", .)
local c = subinstr("`c'", "à", "a", .)
local c = subinstr("`c'", "é", "e", .)
local c = subinstr("`c'", "è", "e", .)
local c = subinstr("`c'", "ê", "e", .)
local c = subinstr("`c'", "í", "i", .)
local c = subinstr("`c'", "ó", "o", .)
local c = subinstr("`c'", "ò", "o", .)
local c = subinstr("`c'", "ú", "u", .)

local c = subinstr("`c'", "ñ", "n", .)

// DEALING WITH MORE THAN ON SPACE TOGETHER:
local n = strpos(`"`c'"', "  ") // replaces double quotes.
while `n' > 0 {
	local c = subinstr("`c'", "  ",  " ", .)
	local n = strpos(`"`c'"', "  ")
}

***local c = subinstr("`c'", " ",  "_", .)

local c = subinstr("`c'", "_i_",   "_1_", .)
local c = subinstr("`c'", "_ii_",  "_2_", .)
local c = subinstr("`c'", "_iii_", "_3_", .)
local c = subinstr("`c'", "_iv_",  "_4_", .)

// FINAL CHANGES
local c = trim("`c'")

return local xR "`c'"

end
