# Supplementary material for: Harmonisation of variables names prior to conducting statistical analyses with multiple datasets: an automated approach
Source: BMC Med Inform Decis Mak. 2011 May 19;11:33. doi: 10.1186/1472-6947-11-33 (PMC3123542; doi:10.1186/1472-6947-11-33)
Supplement: Additional file 1 — contains the directory and sub-directories structure needed to run the code. This structure should not be changed to ensure the proper running of the programmes. The files in the sub-directories are: • two Stata sample datasets: Dataset_sample1.dta and Dataset_sample2.dta; • Ado Stata files: fFind.ado, fNormTxt.ado and fToMatrix.ado. • Do Stata files: 1_Search_Variables.do (the main programme), 1_Sub0_Datasetsvars.do, 1_Sub0_Thesaurus, 2_Rename.do and _Start.do (the do file which sets up Stata parameters and triggers the programme). • Stata dataset containing the names of datasets and variables: _Structure.dta. • Stata dataset containing alternative names in the searches: _Thesaurus.dta. • Stata dataset containing the exceptions used in search A: _Exceptions.dta. [file 1472-6947-11-33-S1.ZIP › Ado/fToMatrix.ado]

// Creates / expands matrix from contents, row and column heading, and a swith for the position of the contents.
program define fToMatrix

args lConts lRows lCols cOrientation nIsFirst // lCons will be placed 'H'orizontal or a 'V'ertical.

// Governed by two issues: 'H' or 'V' and the existeance or row and/or column headings.

// PREPARES CONTENTS. If it is row, separates elements with ',', otherwise with '\'.
local x = cond("`cOrientation'" == "H", ",", "\") // 'H' and 'V' sets how the new contents will be structured.
local lConts2 = ""
foreach nCont of local lConts {
	local lConts2 = "`lConts2'" + "`x'" + "`nCont'"
}
local lConts2 = substr("`lConts2'", 2, length("`lConts2'")) // Removes the first character 'x' (be it , or \)

// BUILDS MATRIX
matrix mTMP = `lConts2'
matrix rownames mTMP = `lRows'
matrix colnames mTMP = `lCols'

if `nIsFirst' == 1 {
	matrix m = mTMP
}
else {
	// If no column heading, assumes that is the same column -> vertical new contents will be appended in new rows.
	// If column heading, vertical new contents will be 'merged', increasing columns to the right.
	// Same with rows.
	if ("`cOrientation'" == "V" & missing("`lCols'")) | ("`cOrientation'" == "H" & !missing("`lRows'")) {
		matrix m = m \ mTMP
	}
	else {
		matrix m = m, mTMP
	}
}

end
///////
