# Supplementary material for: Harmonisation of variables names prior to conducting statistical analyses with multiple datasets: an automated approach
Source: BMC Med Inform Decis Mak. 2011 May 19;11:33. doi: 10.1186/1472-6947-11-33 (PMC3123542; doi:10.1186/1472-6947-11-33)
Supplement: Additional file 1 — contains the directory and sub-directories structure needed to run the code. This structure should not be changed to ensure the proper running of the programmes. The files in the sub-directories are: • two Stata sample datasets: Dataset_sample1.dta and Dataset_sample2.dta; • Ado Stata files: fFind.ado, fNormTxt.ado and fToMatrix.ado. • Do Stata files: 1_Search_Variables.do (the main programme), 1_Sub0_Datasetsvars.do, 1_Sub0_Thesaurus, 2_Rename.do and _Start.do (the do file which sets up Stata parameters and triggers the programme). • Stata dataset containing the names of datasets and variables: _Structure.dta. • Stata dataset containing alternative names in the searches: _Thesaurus.dta. • Stata dataset containing the exceptions used in search A: _Exceptions.dta. [file 1472-6947-11-33-S1.ZIP › Code/1Sub0_Datasetsvars.do]

// CREATES SECOND LEVEL VARIABLES \\
set output proc

local c_Structure = "`c(pwd)'" + "\_Structure.dta"
use "`c_Structure'", clear

// LOG FILES TO RECORD SEARCH OUTPUTS
	local cPathLogs0 = "`c(pwd)'\Logs\"
	
	local cLogSearch = "`cPathLogs0'LogSearch.txt"
	capture file close fhLogSearch
	capture file open  fhLogSearch using "`cLogSearch'", write append

	local cLogSearchNoAction = "`cPathLogs0'LogSearch_NoAction.txt"
	capture file close fhLogSearchNoAction
	capture file open  fhLogSearchNoAction using "`cLogSearchNoAction'", write append

	local cLogSearchCHOICE01 = "`cPathLogs0'LogSearch_CHOICE01.txt"
	capture file close fhLogSearchCHOICE01
	capture file open  fhLogSearchCHOICE01 using "`cLogSearchCHOICE01'", write append

	local cLogSearchCHOICE_N = "`cPathLogs0'LogSearch_CHOICE_N.txt"
	capture file close fhLogSearchCHOICE_N
	capture file open  fhLogSearchCHOICE_N using "`cLogSearchCHOICE_N'", write append

	local cLogSearchReplace = "`c(pwd)'" + "\Code\Replace.do"
	capture file close fhLogSearchReplace
	capture file open  fhLogSearchReplace using "`cLogSearchReplace'", write append

// Parameters of the current dataset.
	local cFile = substr("`cPathFile'",length("`cPathFile'") - strpos(reverse("`cPathFile'"), "\") + 2,length("`cPathFile'"))
	local cFile = substr("`cFile'", 1, length("`cFile'") - length(".dta"))
	local cCont = substr("`cFile'", length("`cFile'") - length("xx") + 1, 2)
	local cType = word(subinstr(word(subinstr(subinstr("`cFile'", " ", "_", .), "-", " ", .),2), "_", " ", .), 1)
	local cVer  = word(subinstr(word(subinstr(subinstr("`cFile'", " ", "_", .), "-", " ", .),2), "_", " ", .), 2)

// CORRECT ORDER OF Datasetvars.
	replace SSort = .
	replace SSort = cond(SType == "DHS", 0, real(SVer)) // 0, 2 and 3 according to survey type (DHS, MICS2 and 3).
	replace SSort = -1 if missing(SSort) | SType == "Values"
	sort SSort SCouShort SId SVer // SId: correlative for each country and edition. Same edition different content: same number.
	replace SId = _n

// VARIABLE LABEL observation
	fFind `"SType == "Description""'
	local nDes = cond(mFound[3,1] == 1, mFound[1,1], 0) // If only 1 found, it is ok and used.
// KEY TERMS observation
	fFind `"SType == "KeyTerms""'
	local nKTerms = cond(mFound[3,1] == 1, mFound[1,1], 0)
// DATASET observation
	fFind `"SFile == "`cFile'""'
	local nData = cond(mFound[3,1] == 1, mFound[1,1], 0)


// VALUE LABELS observations
	fFind `"SType == "Values""'
	local nVal2 = cond(mFound[3,1] == 1, mFound[1,1], 0)

// Creates 'old', 'new' variables containing the names of the variables.
local nLoop = 0
local nSuffix = -1 // For the names of the second level variables.
ds
foreach cVarNew in `r(varlist)' {
	if !missing("`cErrMark'") | `nData' == 0 {
		dis "Error in `cErrMark'"
		continue, break
	}
	// Only variables between v0 and v1; this is a way to have flexibility. Variables between v0 and v1 can be added or removed.
	local nSuffix = `nSuffix' + cond("`cVarNew'" == "v0" | `nSuffix' == 0, 1, 0)
	if "`cVarNew'" == "v1" continue, break
	if `nSuffix' <= 0 | "`cVarNew'" == "v1" continue

	// Cleaning statement
		replace `cVarNew' = trim(`cVarNew'[`nData']) in `nData'
		replace `cVarNew' = `cVarNew'[2] in 1 if missing(`cVarNew'[1]) | strpos(`cVarNew'[1], "�") >0

	// CREATION OF VARIABLES TO BE USED LATER ON
		local VarNew`nSuffix'      = "`cVarNew'"
		local VarNewLabel`nSuffix' = `cVarNew'[`nDes']
		local VarNewKTerms`nSuffix' = `cVarNew'[`nKTerms']
		local VarOld`nSuffix'      = `cVarNew'[`nData']
	local nSuffix = `nSuffix' + 1
}
local nSuffix = `nSuffix' - 1
save, replace

exit

// END \\
