# Supplementary material for: Harmonisation of variables names prior to conducting statistical analyses with multiple datasets: an automated approach
Source: BMC Med Inform Decis Mak. 2011 May 19;11:33. doi: 10.1186/1472-6947-11-33 (PMC3123542; doi:10.1186/1472-6947-11-33)
Supplement: Additional file 1 — contains the directory and sub-directories structure needed to run the code. This structure should not be changed to ensure the proper running of the programmes. The files in the sub-directories are: • two Stata sample datasets: Dataset_sample1.dta and Dataset_sample2.dta; • Ado Stata files: fFind.ado, fNormTxt.ado and fToMatrix.ado. • Do Stata files: 1_Search_Variables.do (the main programme), 1_Sub0_Datasetsvars.do, 1_Sub0_Thesaurus, 2_Rename.do and _Start.do (the do file which sets up Stata parameters and triggers the programme). • Stata dataset containing the names of datasets and variables: _Structure.dta. • Stata dataset containing alternative names in the searches: _Thesaurus.dta. • Stata dataset containing the exceptions used in search A: _Exceptions.dta. [file 1472-6947-11-33-S1.ZIP › Code/1Sub0_Thesaurus.do]

// PRODUCES A LIST OF SYNONYMOUS TERMS using the thesaurus \\
capture program drop pTranslate
program define pTranslate, rclass

args cTerm0 cGroup

local cDictionary = "`c(pwd)'" + "\_Thesaurus.dta"
use "`cDictionary'", clear // Loads Thesaurus.
sort term0 group

// SEARCH
	fNormTxt "`cTerm0'" // Normalises the terms.
	local cTerm0 = "`r(xR)'"

	markin if term0 == "`cTerm0'"
	if !missing("`cGroup'") markin if term0 == "`cTerm0'" & group == "`cGroup'"

	local nObs1 = real(substr("`in'", 4, strpos("`in'", "/") - 4))
	local nObs2 = real(substr("`in'", strpos("`in'", "/") + 1, length("`in'")))
	forvalues nObs = `nObs1'/`nObs2' {
		local cTheTerms = "`cTheTerms'" + " " + term1[`nObs']
	}

// CHECKING SEARCH
	// The search has to be checked because if 'string' not found, returns 1/1. If nothing found, returns Term0.
	local cGroup = cond(!missing("`cGroup'"), "`cGroup'", group[`nObs1'])
	local cTheTerms = "`cTerm0'" + " " + cond("`cTerm0'" == term0[`nObs1'] & "`cGroup'" == group[`nObs1'], "`cTheTerms'", "")

return local xR "`cTheTerms'"

end

args cTerm0 cGroup
pTranslate "`cTerm0'" "`cGroup'"

// END \\
