# Supplementary material for: Harmonisation of variables names prior to conducting statistical analyses with multiple datasets: an automated approach
Source: BMC Med Inform Decis Mak. 2011 May 19;11:33. doi: 10.1186/1472-6947-11-33 (PMC3123542; doi:10.1186/1472-6947-11-33)
Supplement: Additional file 1 — contains the directory and sub-directories structure needed to run the code. This structure should not be changed to ensure the proper running of the programmes. The files in the sub-directories are: • two Stata sample datasets: Dataset_sample1.dta and Dataset_sample2.dta; • Ado Stata files: fFind.ado, fNormTxt.ado and fToMatrix.ado. • Do Stata files: 1_Search_Variables.do (the main programme), 1_Sub0_Datasetsvars.do, 1_Sub0_Thesaurus, 2_Rename.do and _Start.do (the do file which sets up Stata parameters and triggers the programme). • Stata dataset containing the names of datasets and variables: _Structure.dta. • Stata dataset containing alternative names in the searches: _Thesaurus.dta. • Stata dataset containing the exceptions used in search A: _Exceptions.dta. [file 1472-6947-11-33-S1.ZIP › Code/1_Search_variables.do]

// (A) Searches in exceptions stored.
// (B) Searches in the surveys for variables with a label that matches the key terms of the new variables.
// (C) Proposes a list of variables from other surveys of the same type that exist in the current survey, as illustration.

local cPathFile = c(filename)

// Noramlises variables in surveys.
// It uses char to mark datasets with names and labels normalised, to save time in further iterations.
local CharDta : char _dta[VarLabelsNormalised]
if missing("`CharDta'") {
	ds
	foreach cVarSur in `r(varlist)' {
		char `cVarSur'[VarLabOri] "`: variable label `cVarSur''"
		fNormTxt		 `"`: variable label `cVarSur''"'
		label variable `cVarSur' "`r(xR)'"
	}
	char _dta[VarLabelsNormalised] "Yes"
	save, replace
}

// Calls programme that loads variables of interest.
local cDoDatasetsvars = "`c(pwd)'" + "\Code\1Sub0_Datasetsvars"
include "`cDoDatasetsvars'"
file write fhLogSearch _n _n "`cFile'" _n // File name

// Main loop for search strategies.
forvalues nVar = 1/`nSuffix' { // For each variable of interest (more easily called 'new' in the programme).

	use "`c_Structure'", clear

	local cVarNew = "`VarNew`nVar''" 
	local cVarOld = `cVarNew'[`nData']
	fNormTxt "`VarNewKTerms`nVar''" // Normalises key terms (it should be normalises, but adds robustness).
	local cVarNewKTerms = "`r(xR)'"

	use "`cPathFile'", clear // Loads dataset.

	// Searches existing variable new (if any) and retrieves label (to be used later on for documentation).
	capture ds `cVarOld'
	local cVarOldLabel = ""
	capture local cVarOldLabel : variable label `cVarOld'
	local cVarOldLabel = cond(missing("`cVarOldLabel'"), "`No label'", "`cVarOldLabel'")
	fNormTxt "`cVarOldLabel'"
	local cVarOldLabel = "`r(xR)'"

// (A) SEARCH FOR EXCEPTIONS in dictionary:
	// Initialises variables to store the outputs of search A.
	local lVarsMatchA = ""
	// Stores the dataset in use into a local, for later use.
	local cFileInUse = c(filename)
	local cFileExceptions = "`c(pwd)'" + "\_VarsExceptions.dta"
	// Loads the dataset containing exceptions and sort (to ease search).
	use "`cFileExceptions'"
	sort SData SVarNew
	// Searches in exceptions the current dataset and the new variable of interest.
	markin if SData == "`cFile'" & SVarNew == "`cVarNew'"
	local nMark1 = real(substr("`in'", 4, strpos("`in'", "/") - 4))
	local nMark2 = real(substr("`in'", strpos("`in'", "/") + 1, length("`in'")))
	// If the dataset and new variable are found in the exceptions, exception is stored in variable.
	local lVarsMatchA = cond(SData[`nMark1'] == "`cFile'" & SVarNew[`nMark1'] == "`cVarNew'", SVarOld[`nMark1'], "")
	// Restores whatever dataset that was in memory before loading the exceptions dataset.
	use "`cFileInUse'"

// (B) SEARCH FOR LABELS MATCHING KEY TERMS IN SURVEYS
	// Initialises variables to store the outputs of search B.
	local lVarsMatchB = ""
	if wordcount("`lVarsMatchA'") == 0 { // If search A has no outputs, B is run.
		local nKT = 0 // Initiatilises variable for the loop.
		local cVarNewKTermsTot = "" // Initalises local.
		// For each new term, retrieves its synonymous from thesaurus.
		foreach cKTerm of local cVarNewKTerms { // for 'dtp', '3' and 'year' in 'year dtp3'.
			local nKT = `nKT' + 1
			local cDoThesaurus = "`c(pwd)'" + "\Code\1Sub0_Thesaurus.do"
			do "`cDoThesaurus'" "`cKTerm'"
			local Thes`nKT' = "`r(xR)'"
			local Thes`nKT' = "`cKTerm'" + " " + "`Thes`nKT''" // Includes the term to be searched.
			local cVarNewKTermsTot = "`cVarNewKTermsTot' `Thes`nKT''"
		}

		use "`cPathFile'", clear // Load dataset (because Thesaurus was load just before).

		// Keeps only the variables in the dataset which contain any of the key terms or synonymous.
		lookfor `cVarNewKTermsTot'
		if missing("`r(varlist)'") drop *
		if !missing("`r(varlist)'") keep `r(varlist)'

		// CORE SEARCH ENGINE B. Keeps variables that have ALL terms in VarNewKTerms (and may be additional ones)
		// Search all synonymous of key words of new var into normalised label of dataset variables.
		local nKT = 0
		foreach cKTerm of local cVarNewKTerms { // for 'dtp', '3', 'year' in 'year dtp3'.
			local nKT = `nKT' + 1
			quietly ds
			foreach cVarCand in `r(varlist)' { // For each candidate variable.
				local cLabelCand : variable label `cVarCand'
				local nFoundInThisVar = 0
				foreach cThe of local Thes`nKT' { // For each synonymous of cKTerm.
					// If a key term is found in the label of the candidate variable, nFound captures it.
					local nFoundInThisVar = cond(strpos("`cLabelCand'", "`cThe'") > 0 | `nFoundInThisVar' == 1, 1, 0)
				}
				// If a key term (or any synonymous) is not found, the variable can be dropped.
				if `nFoundInThisVar' == 0 drop `cVarCand' // Drops var if none of the synonymous of the term is found.
			}
		}
		ds // Variables with labels having terms that match ALL key terms (or synonymous).
		local lVarsMatchB = "`r(varlist)'"
	}

// (C) SEARCHES OF OTHER VARIABLES. Varibles, existing in the current dataste, that are used in other datasets for the current variable of interest.
	capture matrix drop mVarsMatchC
	use "`c_Structure'", clear
	// Keeps similar survey types to gain specificity.
	drop if lower(SType) != lower("`cType'") | missing(`cVarNew') & strpos(`cVarNew', "·") > 0
	drop if lower(SType) == "mics" & lower(SVer) != lower("`cVer'") 
	keep `cVarNew' // Keeps only the variable of interest column.

	if missing("`lVarsMatchA'") & _N > 0 { // If observations remaining...
		// Drops observations containing duplicate (which are counted) candidate variables.
		duplicates tag `cVarNew', generate(nDupl)
		duplicates drop
		// Drops observations with missing candidate variables.
		drop if missing(`cVarNew') | strpos(`cVarNew', "·") > 0
		if _N > 0 {
			gsort - nDupl // Matrix by the number of datasets where that candidate variable appears.
			// Matrix with rownames (variables found) and contents, number of surveys where it is found.
			mkmat nDupl, matrix(mVarsMatchC) rownames(`cVarNew')
			local nRowsTot = rowsof(mVarsMatchC)
			local cRowsNames : rownames(mVarsMatchC)
			// Checks whether candidate variables in other datasets exist in the current dataset.
			capture matrix drop m
			local x = 1
			use "`cPathFile'", clear
			forvalues nRow = 1 / `nRowsTot' { // For each candidate variable...
				local cVarOth = word("`cRowsNames'", `nRow')
				local nInB = strpos("`lVarsMatchB'", "`cVarOth'")  // If it is already in search B, the candidate variable is dropped.
				capture ds `cVarOth' // Checks whether variables used in other surveys actually exist in the current survey (otherwise, they are useless).
				if _rc == 0 & `nInB' == 0 { // If it exists and has not been retrieved in B, it is captured in the matrix.
					local lCol = cond(`x' == 1, "`cVarNew'", "")
					fToMatrix mVarsMatchC[`nRow',1] "`cVarOth'" "`lCol'" "V" `x'
					local x = 0
				}
			}
			capture matrix mVarsMatchC = m

			if _rc == 0 {
				capture local lVarsMatchC : rownames(mVarsMatchC)
			}

		}
	}

	local lVarsMatch = "`lVarsMatchA' `lVarsMatchB' `lVarsMatchC'"
	local nVarsMatch = wordcount("`lVarsMatch'")

// Module to drop candidate variables in searches B and C which may have already been used in the current survey.
	local x = 1
	capture matrix drop m
	use "`c_Structure'", clear
	foreach cVar of local lVarsMatch { // It also identifies whether there is a unique (B) which is not used:
		local nUsed = 0
		local nGo = 0
		ds v0-v1
		foreach cVarNewx in `r(varlist)' { 
			// To process only variables between v0 and v1. This gives flexibility to adapt which variables to process.
			local nGo = cond(`nGo' == 1 | "`cVarNewx'" == "v0", 1, `nGo')
			if "`cVarNewx'" == "v0" | `nGo' == 0 continue
			if "`cVarNewx'" == "v1" continue, break

			if "`cVarNewx'" == "`cVarNew'" continue // e.g. analysing bcg and cVarNewx is bcg.

			if "`cVar'" == `cVarNewx'[`nData'] {
				local nUsed = `nUsed' + 1
				local lVarsMatchB = trim(cond(strpos(" `lVarsMatchB' ", " `cVar' ") > 0, subinstr(" `lVarsMatchB' ", " `cVar' " ," ", .), "`lVarsMatchB'")) // Note the spaces.
				local lVarsMatchC = trim(cond(strpos(" `lVarsMatchC' ", " `cVar' ") > 0, subinstr(" `lVarsMatchC' ", " `cVar' " ," ", .), "`lVarsMatchC'")) // Note the spaces.
			}
		}
	}

// Detection of existence of best hits in B.
	use "`cPathFile'", clear // Load current dataset.

	local lVarsMatch = trim("`lVarsMatchA' `lVarsMatchB' `lVarsMatchC'")
	local nVars = wordcount("`lVarsMatchB'")

	local x = 1
	local nCheck = 1
	local cVarBestB = ""
	local nVarNewKTerms = wordcount("`cVarNewKTerms'") // Number of key terms
	forvalues nVar = 1/`nVars' { // For each matching variable.
		local lCol = cond(`x' == 1, "`cVarNew'", "") // For the matrix code to execute properly.
		local cVar = word("`lVarsMatch'", `nVar')
		fToMatrix 0 "`cVar'" "`lCol'" "V" `x'
		local x = 0

		// Selection of the best variable B: if there is a unique one with a label having the exactly the same number of key terms.
		if `nCheck' == 1 & strpos(" `lVarsMatchB' ", " `cVar' ") > 0 { //BEST B; note the spaces.
			local cVarBLabel : variable label `cVar'
			local nVarBLabelTerms = wordcount("`cVarBLabel'")
			// If there is only 1 match in B, or the label of variable scrutinised has the same number of key terms:
			if wordcount("`lVarsMatchB'") == 1 | (`nVarBLabelTerms' == `nVarNewKTerms' & "`cVarBestB'" == "") {
				local cVarBestB = "`cVar'"
			}
			else if	`nVarBLabelTerms' == `nVarNewKTerms' & "`cVarBestB'" != "" { //e.g. a second 'best' variable: algorithm cannot decide on the best of those.
				local cVarBestB = ""
				local nCheck = 0
			}
		}
	}

// WRITTING OUTPUTS IN LOG FILES (better understood looking at output log files).
	local nIs1B0Count = 0
	// Parameters to write ease the understanding of outputs and the choices entailed in each case.
	local cOption  = "(-)"
	local nVarBest = cond(!missing("`lVarsMatchA'") | !missing("`cVarBestB'"), 1, wordcount("`lVarsMatchB' `lVarsMatchC'"))
	local cVarBest = cond(!missing("`lVarsMatchA'"), "`lVarsMatchA'", cond(!missing("`cVarBestB'"),"`cVarBestB'", ""))

	// Type of action (automatic assignment if nothing found or 1 best, or need to choose in other cases).
	local cAction = "Current: `cVarOld'."
	local cFHandler = "fhLogSearchCHOICE_N"
	local cActionType = "><"
	local cReplace = ""
	if `nVarBest' <= 1 { // No choice needed: there is no match or there is 1 best.
		if	("`cVarOld'" == "···" & `nVarBest' == 0) | ///
			(missing("`cVarOld'") & `nVarBest' == 0) | ///
			(!missing("`cVarOld'") & "`cVarBest'" == "`cVarOld'") {
			local cActionType = "=" // Current value in _Structure that does not need change.
			local cAction = "`cAction' | `cVarOld'"
 		}
		else { // Current value in _Structure needs to be changed.
			local cActionType = "->"
			local cAction = "`cAction' | " + cond("`cVarOld'" == "", "miss.", "`cVarOld'")
			local cReplace =  `"replace `cVarNew' = "`"""'"`cVarBest'"`"""'" in `nData'"'
			file write fhLogSearchReplace "`cReplace'" _n
		}
		// Depending on the type of action, statements will be written in one log file or into another one.
		local cAction = "`cAction' `cActionType' " + cond(missing("`cVarBest'"), "···", "`cVarBest'")
		local cFHandler = cond("`cActionType'" == "=","fhLogSearchNoAction", "fhLogSearchCHOICE01")
	}

	// Writes generic statement for the current dataset.
	local nSpaces0 = 4
	local nSpaces  = `nSpaces0'
	local cStatement = "`cOption' (M = `nVarsMatch') | `cVarNew'[`cVarNewKTerms'] | Current candidate = " + cond(missing("`cVarOld'"), "missing", "`cVarOld' [`cVarOldLabel']")
	file write fhLogSearch _n _skip(`nSpaces') "`cStatement'"
	file write fhLogSearch _n "     ·  Best = `nVarBest' (`cVarBest')."

	if wordcount("`lVarsMatch'") == 0 {
		local lVarsMatch = "NOTHING_FOUND" // So it can enter the loop below and write.
	}

	// Writes detailed information for each variable found.
	use "`cPathFile'", clear
	local nWritten = 0
	foreach cMatch of local lVarsMatch {
		local cLabel `"`: variable label `cMatch''"' // If "NOTHING_FOUND" gives a red error in Stata but does not stop.
		local cPre = "NF"
		if strpos("`lVarsMatchA'", "`cMatch'" ) > 0 {
			local cPre = "A*"
			local lVarsMatchA = subinstr("`lVarsMatchA'", "`cMatch'", "", 1)
		}
		else if strpos("`lVarsMatchB'", "`cMatch'" ) > 0 {
			local cPre = "B" + cond("`cMatch'" == "`cVarBestB'","*", "-")
			local lVarsMatchB = subinstr("`lVarsMatchB'", "`cMatch'", "", 1)
		}
		else if strpos("`lVarsMatchC'", "`cMatch'" ) > 0 {
			local cPre = "C" + string(mVarsMatchC[rownumb(mVarsMatchC,"`cMatch'"), 1] + 1)
			local lVarsMatchC = subinstr("`lVarsMatchC'", "`cMatch'", "", 1)
		}
		
		local nSpaces = `nSpaces0' * 2 // Writes each var in global search.txt file:
		file write fhLogSearch _n _skip(`nSpaces') "`cPre' `cMatch'[`cLabel']"

		if `nWritten' > 0 & "`cActionType'" != "><" continue // If already written and change to be made.
		if "`cFHandler'" != "fhLogSearchCHOICE_N" & strpos("`cPre'","*") == 0 continue

		local cHit = cond(`nVarBest' == 0 & wordcount("`lVarsMatch'") > 1, "", "`cPre'|`cMatch'|[`cLabel']")
		file write `cFHandler' _n "`cFile'|`cType'|`cVer'|`cVarNew'|[`cVarNewKTerms']|`cHit'|`cAction'"

		local nWritten = `nWritten' + 1
	}
}

exit

// END \\
