# Supplementary material for: Harmonisation of variables names prior to conducting statistical analyses with multiple datasets: an automated approach
Source: BMC Med Inform Decis Mak. 2011 May 19;11:33. doi: 10.1186/1472-6947-11-33 (PMC3123542; doi:10.1186/1472-6947-11-33)
Supplement: Additional file 1 — contains the directory and sub-directories structure needed to run the code. This structure should not be changed to ensure the proper running of the programmes. The files in the sub-directories are: • two Stata sample datasets: Dataset_sample1.dta and Dataset_sample2.dta; • Ado Stata files: fFind.ado, fNormTxt.ado and fToMatrix.ado. • Do Stata files: 1_Search_Variables.do (the main programme), 1_Sub0_Datasetsvars.do, 1_Sub0_Thesaurus, 2_Rename.do and _Start.do (the do file which sets up Stata parameters and triggers the programme). • Stata dataset containing the names of datasets and variables: _Structure.dta. • Stata dataset containing alternative names in the searches: _Thesaurus.dta. • Stata dataset containing the exceptions used in search A: _Exceptions.dta. [file 1472-6947-11-33-S1.ZIP › Code/2_Rename.do]

// RENAMES VARIABLES IN DATESETS BASED ON _Structure.dta \\

use _Structure.dta, clear
set output proc

// Identify first row containing datasets names.
fFind `"SCouISO > " ""' 
local nObs1 = mFound[1,1]
local nObs2 = _N

forvalues nObs = `nObs1'/`nObs2' {
	local nGo = 0
	use _Structure.dta, clear
	quietly ds
	foreach cVarNew in `r(varlist)' {
		// To process only variables between v0 and v1. This gives flexibility to adapt which variables to process.
		local nGo = cond(`nGo' == 1 | "`cVarNew'" == "v0", 1, `nGo')
		if "`cVarNew'" == "v0" | `nGo' == 0 continue
		if "`cVarNew'" == "v1" continue, break
		
		local cDataSet = "_Data\" + SFile[`nObs']
		local cVarOld = `cVarNew'[`nObs']

		capture use "`cDataSet'", clear
		if _rc == 0 { // If dataset exists and can be loaded (just for additional robustness).
			quietly capture ds `cVarOld'
			if _rc == 0 { // If variable exists (just for additional robustness).
				rename `cVarOld' `cVarNew'
				dis "`cDataSet': rename `cVarOld' `cVarNew'"
			}
		}
		*** save, replace
		use _Structure.dta, clear
	}
}

// END \\
