# Supplementary material for: Harmonisation of variables names prior to conducting statistical analyses with multiple datasets: an automated approach
Source: BMC Med Inform Decis Mak. 2011 May 19;11:33. doi: 10.1186/1472-6947-11-33 (PMC3123542; doi:10.1186/1472-6947-11-33)
Supplement: Additional file 1 — contains the directory and sub-directories structure needed to run the code. This structure should not be changed to ensure the proper running of the programmes. The files in the sub-directories are: • two Stata sample datasets: Dataset_sample1.dta and Dataset_sample2.dta; • Ado Stata files: fFind.ado, fNormTxt.ado and fToMatrix.ado. • Do Stata files: 1_Search_Variables.do (the main programme), 1_Sub0_Datasetsvars.do, 1_Sub0_Thesaurus, 2_Rename.do and _Start.do (the do file which sets up Stata parameters and triggers the programme). • Stata dataset containing the names of datasets and variables: _Structure.dta. • Stata dataset containing alternative names in the searches: _Thesaurus.dta. • Stata dataset containing the exceptions used in search A: _Exceptions.dta. [file 1472-6947-11-33-S1.ZIP › Logs/LogSearch.txt]

example-dhs_99-ch

    (-) (M = 1) | DOI[date interview] | Current candidate = v008 [date interview cmc]
     ·  Best = 1 (v008).
        B* v008[date interview cmc]
    (-) (M = 4) | DTP3[dtp 3] | Current candidate = h7 [dpt 3]
     ·  Best = 1 (h7).
        B* h7[dpt 3]
        B- h7m[dpt 3 month]
        B- h7y[dpt 3 year]
    (-) (M = 1) | DTP3d[dtp 3 day] | Current candidate = h7d [dpt 3 day]
     ·  Best = 1 (h7d).
        B* h7d[dpt 3 day]
    (-) (M = 1) | HouMem[household member] | Current candidate = v136 [number household members]
     ·  Best = 1 (v136).
        B* v136[number household members]

example-mics_2-ch

    (-) (M = 1) | DOI[date interview] | Current candidate = cmcdoi [date interview cmc]
     ·  Best = 1 (cmcdoi).
        B* cmcdoi[date interview cmc]
    (-) (M = 4) | DTP3[dtp 3] | Current candidate = dpt3 [dpt 3]
     ·  Best = 1 (dpt3).
        B- im4cm[dpt 3 month]
        B- im4cy[dpt 3 year]
        B* dpt3[dpt 3]
    (-) (M = 1) | DTP3d[dtp 3 day] | Current candidate = im4cd [dpt 3 day]
     ·  Best = 1 (im4cd).
        B* im4cd[dpt 3 day]
    (-) (M = 8) | HouMem[household member] | Current candidate = himem [number household members]
     ·  Best = 8 ().
        B- cl3[worked during past week for non_hh member]
        B- cl5[worked during past year for non_hh member]
        B- hi9cc1[does member household own bicycle]
        B- hi9cc2[does member household own motorcycle]
        B- hi9cc3[does member household own car]
        B- hi9dd0[does any member the household own an animal drawn cart]
        B- himem[number household members]
        B- hhmid[household members identification]
