# Supplementary material for: Harmonisation of variables names prior to conducting statistical analyses with multiple datasets: an automated approach
Source: BMC Med Inform Decis Mak. 2011 May 19;11:33. doi: 10.1186/1472-6947-11-33 (PMC3123542; doi:10.1186/1472-6947-11-33)
Supplement: Additional file 1 — contains the directory and sub-directories structure needed to run the code. This structure should not be changed to ensure the proper running of the programmes. The files in the sub-directories are: • two Stata sample datasets: Dataset_sample1.dta and Dataset_sample2.dta; • Ado Stata files: fFind.ado, fNormTxt.ado and fToMatrix.ado. • Do Stata files: 1_Search_Variables.do (the main programme), 1_Sub0_Datasetsvars.do, 1_Sub0_Thesaurus, 2_Rename.do and _Start.do (the do file which sets up Stata parameters and triggers the programme). • Stata dataset containing the names of datasets and variables: _Structure.dta. • Stata dataset containing alternative names in the searches: _Thesaurus.dta. • Stata dataset containing the exceptions used in search A: _Exceptions.dta. [file 1472-6947-11-33-S1.ZIP › Logs/LogSearch_CHOICE_N.txt]

example-mics_2-ch|mics|2|HouMem|[household member]|B-|cl3|[worked during past week for non_hh member]|Current: himem.
example-mics_2-ch|mics|2|HouMem|[household member]|B-|cl5|[worked during past year for non_hh member]|Current: himem.
example-mics_2-ch|mics|2|HouMem|[household member]|B-|hi9cc1|[does member household own bicycle]|Current: himem.
example-mics_2-ch|mics|2|HouMem|[household member]|B-|hi9cc2|[does member household own motorcycle]|Current: himem.
example-mics_2-ch|mics|2|HouMem|[household member]|B-|hi9cc3|[does member household own car]|Current: himem.
example-mics_2-ch|mics|2|HouMem|[household member]|B-|hi9dd0|[does any member the household own an animal drawn cart]|Current: himem.
example-mics_2-ch|mics|2|HouMem|[household member]|B-|himem|[number household members]|Current: himem.
example-mics_2-ch|mics|2|HouMem|[household member]|B-|hhmid|[household members identification]|Current: himem.
