# Supplementary material for: Harmonisation of variables names prior to conducting statistical analyses with multiple datasets: an automated approach
Source: BMC Med Inform Decis Mak. 2011 May 19;11:33. doi: 10.1186/1472-6947-11-33 (PMC3123542; doi:10.1186/1472-6947-11-33)
Supplement: Additional file 1 — contains the directory and sub-directories structure needed to run the code. This structure should not be changed to ensure the proper running of the programmes. The files in the sub-directories are: • two Stata sample datasets: Dataset_sample1.dta and Dataset_sample2.dta; • Ado Stata files: fFind.ado, fNormTxt.ado and fToMatrix.ado. • Do Stata files: 1_Search_Variables.do (the main programme), 1_Sub0_Datasetsvars.do, 1_Sub0_Thesaurus, 2_Rename.do and _Start.do (the do file which sets up Stata parameters and triggers the programme). • Stata dataset containing the names of datasets and variables: _Structure.dta. • Stata dataset containing alternative names in the searches: _Thesaurus.dta. • Stata dataset containing the exceptions used in search A: _Exceptions.dta. [file 1472-6947-11-33-S1.ZIP › Logs/LogSearch_NoAction.txt]

example-dhs_99-ch|dhs|99|DOI|[date interview]|B*|v008|[date interview cmc]|Current: v008. | v008 = v008
example-dhs_99-ch|dhs|99|DTP3|[dtp 3]|B*|h7|[dpt 3]|Current: h7. | h7 = h7
example-dhs_99-ch|dhs|99|DTP3d|[dtp 3 day]|B*|h7d|[dpt 3 day]|Current: h7d. | h7d = h7d
example-dhs_99-ch|dhs|99|HouMem|[household member]|B*|v136|[number household members]|Current: v136. | v136 = v136
example-mics_2-ch|mics|2|DOI|[date interview]|B*|cmcdoi|[date interview cmc]|Current: cmcdoi. | cmcdoi = cmcdoi
example-mics_2-ch|mics|2|DTP3|[dtp 3]|B*|dpt3|[dpt 3]|Current: dpt3. | dpt3 = dpt3
example-mics_2-ch|mics|2|DTP3d|[dtp 3 day]|B*|im4cd|[dpt 3 day]|Current: im4cd. | im4cd = im4cd
