# Supplementary material for: Harmonisation of variables names prior to conducting statistical analyses with multiple datasets: an automated approach
Source: BMC Med Inform Decis Mak. 2011 May 19;11:33. doi: 10.1186/1472-6947-11-33 (PMC3123542; doi:10.1186/1472-6947-11-33)
Supplement: Additional file 1 — contains the directory and sub-directories structure needed to run the code. This structure should not be changed to ensure the proper running of the programmes. The files in the sub-directories are: • two Stata sample datasets: Dataset_sample1.dta and Dataset_sample2.dta; • Ado Stata files: fFind.ado, fNormTxt.ado and fToMatrix.ado. • Do Stata files: 1_Search_Variables.do (the main programme), 1_Sub0_Datasetsvars.do, 1_Sub0_Thesaurus, 2_Rename.do and _Start.do (the do file which sets up Stata parameters and triggers the programme). • Stata dataset containing the names of datasets and variables: _Structure.dta. • Stata dataset containing alternative names in the searches: _Thesaurus.dta. • Stata dataset containing the exceptions used in search A: _Exceptions.dta. [file 1472-6947-11-33-S1.ZIP › Start.do]

  ///-----------------------------------------------------------------------------\\\
 /// Project: SURVEY ANALYSES - SCIH/Swiss TPH 2010 - Stata/IC 10.0 for Windows XP \\\
///---------------------------------------------------------------------------------\\\
// STATA PARAMETERS
	set output error
	clear all	//before 'set memory' to avoid error when running this do with a dataset already in use.
	set memory 500m	//after clear all.
	set matsize 800 //is the maximum in Stata I/C.
	set logtype text
	set graph on
	set more off
	set varabbrev off
	pause on

// ADO path
	adopath + "`c(pwd)'\Ado"

// Generic log file for Stata outputs:
	capture log close
	local cPathLog = "`c(pwd)'" + "\Logs\_LogOutputs.txt"
	capture log using "`cPathLog'", append text name(outputs)
	capture log open outputs
	capture log off outputs

// Logs
	local cLogMain   = "`c(pwd)'" + "\Logs\_LogMain.txt"
	local cLogError  = "`c(pwd)'" + "\Logs\_LogError.txt"
	capture file close _all
	capture file open fLogMain  using "`cLogMain'",  write append
	capture file open fLogError using "`cLogError'", write append	

// MAIN LOOP
file write fLogMain  "START EXECUTION `c(current_date)' " "`c(current_time)'" _n
file write fLogError "START EXECUTION `c(current_date)' " "`c(current_time)'" _n

capture erase Code\Replace.do

local cPathData0 = c(pwd) + "\_Data\"
local aFilesData: dir "`cPathData0'" files "*.dta"
foreach cFile of local aFilesData {	// For each individual file in '...ch\'.
	local cFile = lower("`cFile'")
	local cPathFile = "`cPathData0'" + "`cFile'"	// Note cPathFile (in singular)

	use "`cPathFile'", clear

	do "Code\1_Search_Variables.do" // EXECUTE DO FILE \\
}

set output proc
file close fhLogSearchReplace
use _Structure.dta, clear
do Code\Replace.do // Updates _Structure.dta
save, replace

// Renames datasets! Remove asterisk to run.
***do "Code\2_Rename.do" // Renames datasets based on _Structure.dta

// Final logs:
	file write fLogMain  "END OF MAIN DO: `c(current_date)' " "`c(current_time)'" _n
	file write fLogMain  "_________________________" _n
	file write fLogMain  _n
	file write fLogError "END OF MAIN DO: `c(current_date)' " "`c(current_time)'" _n
	file write fLogError "_________________________" _n
	file write fLogError _n
	capture file close _all

clear // 'clear all' clears what is in memory that may be used when the 'do' files are run individually (e.g. when programming); e.g. matrices of variables values.

exit

//\\ THE END //\\
